# Supplementary material for: Computed Tomography-Derived Psoas Muscle Index as a Diagnostic Predictor of Early Complications Following Endovascular Aortic Repair: A Retrospective Cohort Study from Two European Centers
Source: J Clin Med. 2025 Jul 28;14(15):5333. doi: 10.3390/jcm14155333 (PMC12346985; doi:10.3390/jcm14155333)
Supplement: Supplementary file 1 [file jcm-14-05333-s001.zip]

Archive with 1 entries (1 files):
- jcm-3682561-supplementary.pdf
